# Supplementary material for: Identification of rice genotypes for reproductive stage heat tolerance and yield stability through multi-trait and multivariate analysis
Source: Front Plant Sci. 2026 Jun 17;17:1853773. doi: 10.3389/fpls.2026.1853773 (PMC13318890; doi:10.3389/fpls.2026.1853773)
Supplement: Supplementary file 1 [file Table1.xlsx]

## Sheet: Sheet1
S.No	Genotypes	Condition	mean DF	mean DFF	DF	DFF	flowering window	mean_Tmax	mean_Tmin	days_gt_35	flowering_window_duration	HDD
1	54R60	Normal Trial I	87.3333	99	2024-09-02	2024-09-14	02.09.2024 - 14.09.2024	34.9231	24.6154	4	13	5
2	54R60	Normal Trial II	87.3333	99	2024-09-15	2024-09-27	15.09.2024 - 27.09.2024	35.2308	25.2308	7	13	10
3	54R60	Heat stress Trial I	99.4133	110.603	2025-04-14	2025-04-26	14.04.2025 - 26.04.2025	37.0769	25.3846	12	13	27
4	54R60	Heat stress Trial II	105.127	111.05	2025-05-26	2025-06-01	26.05.2025 - 01.06.2025	34.2857	27.2857	2	7	2
5	ADT 37	Normal Trial I	96.6667	107.667	2024-09-12	2024-09-23	12.09.2024 - 23.09.2024	35	24.9167	5	12	7
6	ADT 37	Normal Trial II	94.6667	108.333	2024-09-23	2024-10-06	23.09.2024 - 06.10.2024	35.5	24.3929	8	14	13
7	ADT 37	Heat stress Trial I	71.2	81.6233	2025-03-17	2025-03-28	17.03.2025 - 28.03.2025	36.75	23.1667	10	12	21
8	ADT 37	Heat stress Trial II	73.6167	84.4167	2025-04-25	2025-05-05	25.04.2025 - 05.05.2025	36.8182	24.8182	9	11	20
9	ADT 39	Normal Trial I	81.6667	95	2024-08-28	2024-09-10	28.08.2024 - 10.09.2024	35	24.6429	6	14	7
10	ADT 39	Normal Trial II	97.3333	111.333	2024-09-25	2024-10-09	25.09.2024 - 09.10.2024	35.0667	23.9	6	15	9
11	ADT 39	Heat stress Trial I	95.89	105.77	2025-04-11	2025-04-21	11.04.2025 - 21.04.2025	37.2727	25.9091	10	11	25
12	ADT 39	Heat stress Trial II	99.85	109.123	2025-05-21	2025-05-30	21.05.2025 - 30.05.2025	35.1	27.1	3	10	7
13	ADT 46	Normal Trial I	98.6667	110	2024-09-14	2024-09-25	14.09.2024 - 25.09.2024	35.1667	25.3333	6	12	9
14	ADT 46	Normal Trial II	96	107	2024-09-24	2024-10-05	24.09.2024 - 05.10.2024	35.4167	24.625	7	12	11
15	ADT 46	Heat stress Trial I	71.7367	78.4333	2025-03-18	2025-03-24	18.03.2025 - 24.03.2025	36.1429	22.8571	5	7	8
16	ADT 46	Heat stress Trial II	117.777	130.313	2025-06-08	2025-06-20	08.06.2025 - 20.06.2025	34.3077	25.8462	7	13	8
17	ADT 53	Normal Trial I	75	88	2024-08-21	2024-09-03	21.08.2024 - 03.09.2024	35.6429	26	9	14	11
18	ADT 53	Normal Trial II	74	85.6667	2024-09-02	2024-09-14	02.09.2024 - 14.09.2024	34.9231	24.6154	4	13	5
19	ADT 53	Heat stress Trial I	131.697	140.503	2025-05-17	2025-05-26	17.05.2025 - 26.05.2025	35.1	27	4	10	10
20	ADT 53	Heat stress Trial II	74.2567	81.81	2025-04-25	2025-05-03	25.04.2025 - 03.05.2025	37.1111	25	8	9	19
21	ADT 54	Normal Trial I	91.6667	104	2024-09-07	2024-09-19	07.09.2024 - 19.09.2024	35.0769	24.6923	4	13	5
22	ADT 54	Normal Trial II	92.6667	103.667	2024-09-21	2024-10-02	21.09.2024 - 02.10.2024	35.25	25	6	12	10
23	ADT 54	Heat stress Trial I	114.017	126.08	2025-04-29	2025-05-11	29.04.2025 - 11.05.2025	36.9231	25.0769	12	13	25
24	ADT 54	Heat stress Trial II	130.61	138.597	2025-06-21	2025-06-29	21.06.2025 - 29.06.2025	35.8889	23.8889	5	9	10
25	ASD 16	Normal Trial I	64.3333	78.6667	2024-08-10	2024-08-25	10.08.2024 - 25.08.2024	35.5	26.75	8	16	10
26	ASD 16	Normal Trial II	69.6667	80	2024-08-29	2024-09-08	29.08.2024 - 08.09.2024	35.0909	24.6364	5	11	6
27	ASD 16	Heat stress Trial I	94.0067	106.04	2025-04-09	2025-04-21	09.04.2025 - 21.04.2025	37.2308	25.7692	12	13	29
28	ASD 16	Heat stress Trial II	90.8967	99.0533	2025-05-12	2025-05-20	12.05.2025 - 20.05.2025	35.6667	26.7222	5	9	14
29	ASD 37	Normal Trial I	95.6667	108.667	2024-09-11	2024-09-24	11.09.2024 - 24.09.2024	35.1429	25.0714	6	14	9
30	ASD 37	Normal Trial II	96.6667	108.667	2024-09-25	2024-10-07	25.09.2024 - 07.10.2024	35.2308	23.9615	6	13	9
31	ASD 37	Heat stress Trial I	96.34	99.6833	2025-04-11	2025-04-15	11.04.2025 - 15.04.2025	37.4	25.8	4	5	12
32	ASD 37	Heat stress Trial II	88.93	94.3367	2025-05-10	2025-05-15	10.05.2025 - 15.05.2025	36.6667	26.25	4	6	11
33	Akashya	Normal Trial I	62	75	2024-08-08	2024-08-21	08.08.2024 - 21.08.2024	35.1429	26.7143	4	14	5
34	Akashya	Normal Trial II	95.3333	108.333	2024-09-23	2024-10-06	23.09.2024 - 06.10.2024	35.5	24.3929	8	14	13
35	Akashya	Heat stress Trial I	90.4967	96.69	2025-04-05	2025-04-12	05.04.2025 - 12.04.2025	36.875	24.75	7	8	15
36	Akashya	Heat stress Trial II	91.5233	97.1833	2025-05-13	2025-05-18	13.05.2025 - 18.05.2025	37.1667	26.75	5	6	14
37	Anna R 4	Normal Trial I	83	94.3333	2024-08-29	2024-09-09	29.08.2024 - 09.09.2024	34.9167	24.6667	5	12	6
38	Anna R 4	Normal Trial II	86	96.6667	2024-09-14	2024-09-25	14.09.2024 - 25.09.2024	35.1667	25.3333	6	12	9
39	Anna R 4	Heat stress Trial I	96.1233	112.773	2025-04-11	2025-04-28	11.04.2025 - 28.04.2025	37.2222	25.5556	16	18	40
40	Anna R 4	Heat stress Trial II	96.51	107.117	2025-05-18	2025-05-28	18.05.2025 - 28.05.2025	34.6364	27.1818	3	11	8
41	Bhavani	Normal Trial I	89.3333	103	2024-09-04	2024-09-18	04.09.2024 - 18.09.2024	35.0667	24.4667	5	15	7
42	Bhavani	Normal Trial II	94.6667	108.333	2024-09-23	2024-10-06	23.09.2024 - 06.10.2024	35.5	24.3929	8	14	13
43	Bhavani	Heat stress Trial I	98.8067	106.47	2025-04-14	2025-04-21	14.04.2025 - 21.04.2025	36.75	25.5	7	8	14
44	Bhavani	Heat stress Trial II	95.5667	105.22	2025-05-17	2025-05-26	17.05.2025 - 26.05.2025	35.1	27	4	10	10
45	Bhuthakaima	Normal Trial I	85.3333	99.3333	2024-08-31	2024-09-14	31.08.2024 - 14.09.2024	34.9333	24.6667	5	15	6
46	Bhuthakaima	Normal Trial II	86.3333	99	2024-09-14	2024-09-27	14.09.2024 - 27.09.2024	35.1429	25.3571	7	14	10
47	Bhuthakaima	Heat stress Trial I	114.33	129.823	2025-04-29	2025-05-15	29.04.2025 - 15.05.2025	36.8235	25.3235	14	17	32
48	Bhuthakaima	Heat stress Trial II	112.237	125.093	2025-06-02	2025-06-15	02.06.2025 - 15.06.2025	35.7857	25.7857	11	14	17
49	CO51	Normal Trial I	74.6667	85	2024-08-21	2024-08-31	21.08.2024 - 31.08.2024	35.6364	26	7	11	9
50	CO51	Normal Trial II	92	103.333	2024-09-20	2024-10-01	20.09.2024 - 01.10.2024	34.8333	25.4167	5	12	8
51	CO51	Heat stress Trial I	115.597	130.447	2025-05-01	2025-05-15	01.05.2025 - 15.05.2025	36.8667	25.3667	12	15	29
52	CO51	Heat stress Trial II	105.307	121.407	2025-05-26	2025-06-11	26.05.2025 - 11.06.2025	35.5882	26.2941	11	17	17
53	CO54	Normal Trial I	84	95	2024-08-30	2024-09-10	30.08.2024 - 10.09.2024	34.8333	24.6667	4	12	5
54	CO54	Normal Trial II	81.3333	96.6667	2024-09-09	2024-09-25	09.09.2024 - 25.09.2024	35.0588	25.1176	7	17	10
55	CO54	Heat stress Trial I	92.6333	102.657	2025-04-08	2025-04-18	08.04.2025 - 18.04.2025	37	25.5455	10	11	22
56	CO54	Heat stress Trial II	101.04	114.76	2025-05-22	2025-06-05	22.05.2025 - 05.06.2025	35.1333	26.6	7	15	10
57	CO55	Normal Trial I	92	105	2024-09-07	2024-09-20	07.09.2024 - 20.09.2024	34.8571	24.7857	4	14	5
58	CO55	Normal Trial II	84.6667	96	2024-09-13	2024-09-24	13.09.2024 - 24.09.2024	35.0833	25	5	12	8
59	CO55	Heat stress Trial I	93.6333	100.31	2025-04-09	2025-04-15	09.04.2025 - 15.04.2025	37.2857	25.5714	6	7	16
60	CO55	Heat stress Trial II	102.843	113.717	2025-05-24	2025-06-04	24.05.2025 - 04.06.2025	35	26.6667	6	12	8
61	CO56	Normal Trial I	71	83.6667	2024-08-17	2024-08-30	17.08.2024 - 30.08.2024	35.5714	26.5	8	14	11
62	CO56	Normal Trial II	84.6667	95	2024-09-13	2024-09-23	13.09.2024 - 23.09.2024	34.9091	24.8182	4	11	6
63	CO56	Heat stress Trial I	108.153	126.4	2025-04-23	2025-05-11	23.04.2025 - 11.05.2025	37	25	17	19	38
64	CO56	Heat stress Trial II	99.6367	111.6	2025-05-21	2025-06-02	21.05.2025 - 02.06.2025	35.1538	26.9231	5	13	10
65	Chengalpattu sirumani	Normal Trial I	111.333	123	2024-09-26	2024-10-08	26.09.2024 - 08.10.2024	35.0769	23.6538	5	13	8
66	Chengalpattu sirumani	Normal Trial II	110.333	125	2024-10-08	2024-10-23	08.10.2024 - 23.10.2024	35.1562	22.6875	7	16	9
67	Chengalpattu sirumani	Heat stress Trial I	111.603	123.993	2025-04-27	2025-05-09	27.04.2025 - 09.05.2025	36.7692	24.7692	11	13	23
68	Chengalpattu sirumani	Heat stress Trial II	112.063	125.503	2025-06-02	2025-06-16	02.06.2025 - 16.06.2025	35.4667	25.7333	11	15	17
69	Chinaadukunel	Normal Trial I	98	101.667	2024-09-13	2024-09-17	13.09.2024 - 17.09.2024	35.4	25.4	2	5	3
70	Chinaadukunel	Normal Trial II	93.6667	104.333	2024-09-22	2024-10-02	22.09.2024 - 02.10.2024	35.3636	25	6	11	10
71	Chinaadukunel	Heat stress Trial I	112.533	125.64	2025-04-28	2025-05-11	28.04.2025 - 11.05.2025	36.7857	24.9286	12	14	25
72	Chinaadukunel	Heat stress Trial II	94.9667	109.517	2025-05-16	2025-05-31	16.05.2025 - 31.05.2025	34.9375	27.1875	6	16	14
73	Chinnar	Normal Trial I	91	103.333	2024-09-06	2024-09-18	06.09.2024 - 18.09.2024	35.1538	24.7692	4	13	6
74	Chinnar	Normal Trial II	91.3333	103	2024-09-19	2024-10-01	19.09.2024 - 01.10.2024	34.9231	25.3077	6	13	9
75	Chinnar	Heat stress Trial I	95.2133	104.407	2025-04-10	2025-04-19	10.04.2025 - 19.04.2025	37	25.6	9	10	20
76	Chinnar	Heat stress Trial II	89.6967	96.5567	2025-05-11	2025-05-18	11.05.2025 - 18.05.2025	36.875	26.5625	6	8	16
77	IR 20	Normal Trial I	93.3333	103.333	2024-09-08	2024-09-18	08.09.2024 - 18.09.2024	35.0909	24.8182	3	11	4
78	IR 20	Normal Trial II	95.3333	102.667	2024-09-23	2024-10-01	23.09.2024 - 01.10.2024	35.4444	25.7778	5	9	8
79	IR 20	Heat stress Trial I	90.5733	106.247	2025-04-06	2025-04-21	06.04.2025 - 21.04.2025	37	25.4375	14	16	32
80	IR 20	Heat stress Trial II	89.6667	105.66	2025-05-11	2025-05-27	11.05.2025 - 27.05.2025	35.6471	26.8529	8	17	22
81	IR50	Normal Trial I	73.6667	86.6667	2024-08-20	2024-09-02	20.08.2024 - 02.09.2024	35.5	25.8571	8	14	10
82	IR50	Normal Trial II	72.6667	85.3333	2024-09-01	2024-09-13	01.09.2024 - 13.09.2024	35.0769	24.4615	5	13	6
83	IR50	Heat stress Trial I	87.0133	95.66	2025-04-02	2025-04-11	02.04.2025 - 11.04.2025	36.6	23.7	9	10	16
84	IR50	Heat stress Trial II	84.4433	92.5467	2025-05-05	2025-05-14	05.05.2025 - 14.05.2025	36.8	25.65	8	10	19
85	Illupaipoo samba	Normal Trial I	98	109.333	2024-09-13	2024-09-24	13.09.2024 - 24.09.2024	35.0833	25	5	12	8
86	Illupaipoo samba	Normal Trial II	99	112	2024-09-27	2024-10-10	27.09.2024 - 10.10.2024	35.1429	23.4643	6	14	9
87	Illupaipoo samba	Heat stress Trial I	104.49	127.343	2025-04-19	2025-05-12	19.04.2025 - 12.05.2025	37.0417	25.2917	21	24	49
88	Illupaipoo samba	Heat stress Trial II	107.103	126.867	2025-05-28	2025-06-17	28.05.2025 - 17.06.2025	35.0476	26	13	21	19
89	Indhurani	Normal Trial I	87	99.6667	2024-09-02	2024-09-15	02.09.2024 - 15.09.2024	34.9286	24.7857	4	14	5
90	Indhurani	Normal Trial II	91	101	2024-09-19	2024-09-29	19.09.2024 - 29.09.2024	34.9091	25.3636	6	11	9
91	Indhurani	Heat stress Trial I	104.973	114.837	2025-04-20	2025-04-30	20.04.2025 - 30.04.2025	37.2727	25.4545	10	11	25
92	Indhurani	Heat stress Trial II	101.417	110.257	2025-05-22	2025-05-31	22.05.2025 - 31.05.2025	34.4	27.1	2	10	2
93	KNM 1638	Normal Trial I	91	103.667	2024-09-06	2024-09-19	06.09.2024 - 19.09.2024	35.2143	24.7143	5	14	7
94	KNM 1638	Normal Trial II	94	106	2024-09-22	2024-10-04	22.09.2024 - 04.10.2024	35.5385	24.5	8	13	13
95	KNM 1638	Heat stress Trial I	91.2733	99.04	2025-04-06	2025-04-14	06.04.2025 - 14.04.2025	37.1111	25.2222	8	9	19
96	KNM 1638	Heat stress Trial II	93.6333	102.157	2025-05-15	2025-05-23	15.05.2025 - 23.05.2025	35.8889	27.2222	5	9	15
97	Kadaikaluthan	Normal Trial I	93	104.333	2024-09-08	2024-09-19	08.09.2024 - 19.09.2024	35.1667	24.75	4	12	5
98	Kadaikaluthan	Normal Trial II	80	93.3333	2024-09-08	2024-09-21	08.09.2024 - 21.09.2024	34.8571	24.8571	4	14	5
99	Kadaikaluthan	Heat stress Trial I	115.413	125.573	2025-04-30	2025-05-11	30.04.2025 - 11.05.2025	37	25.1667	11	12	24
100	Kadaikaluthan	Heat stress Trial II	115.027	128.427	2025-06-05	2025-06-18	05.06.2025 - 18.06.2025	34.6429	25.6429	8	14	12
101	Kalluputhan	Normal Trial I	85.6667	97	2024-09-01	2024-09-12	01.09.2024 - 12.09.2024	35.0833	24.5833	5	12	6
102	Kalluputhan	Normal Trial II	83.3333	100.667	2024-09-11	2024-09-29	11.09.2024 - 29.09.2024	35.1053	25.2632	9	19	13
103	Kalluputhan	Heat stress Trial I	116.6	125.19	2025-05-02	2025-05-10	02.05.2025 - 10.05.2025	36.8889	25.1111	8	9	17
104	Kalluputhan	Heat stress Trial II	113.733	127.33	2025-06-04	2025-06-17	04.06.2025 - 17.06.2025	35	25.7143	9	14	13
105	Kalurundaiyan	Normal Trial I	71	82.6667	2024-08-17	2024-08-29	17.08.2024 - 29.08.2024	35.6923	26.4615	8	13	11
106	Kalurundaiyan	Normal Trial II	70.3333	80.3333	2024-08-29	2024-09-08	29.08.2024 - 08.09.2024	35.0909	24.6364	5	11	6
107	Kalurundaiyan	Heat stress Trial I	108.507	125.83	2025-04-24	2025-05-11	24.04.2025 - 11.05.2025	37.0556	25.1111	16	18	37
108	Kalurundaiyan	Heat stress Trial II	104.733	119.117	2025-05-26	2025-06-09	26.05.2025 - 09.06.2025	35.6	26.4	10	15	16
109	Kandhasala	Normal Trial I	82.6667	92	2024-08-29	2024-09-07	29.08.2024 - 07.09.2024	35.1	24.8	5	10	6
110	Kandhasala	Normal Trial II	104.333	114	2024-10-02	2024-10-12	02.10.2024 - 12.10.2024	35.1818	22.2273	5	11	7
111	Kandhasala	Heat stress Trial I	96.3767	106.337	2025-04-11	2025-04-21	11.04.2025 - 21.04.2025	37.2727	25.9091	10	11	25
112	Kandhasala	Heat stress Trial II	95.1767	104.283	2025-05-16	2025-05-25	16.05.2025 - 25.05.2025	35.5	27.1	5	10	13
113	Karunkuruvai	Normal Trial I	88.3333	100.667	2024-09-03	2024-09-16	03.09.2024 - 16.09.2024	35	24.7857	5	14	6
114	Karunkuruvai	Normal Trial II	93.3333	100	2024-09-21	2024-09-28	21.09.2024 - 28.09.2024	34.875	25.5	4	8	6
115	Karunkuruvai	Heat stress Trial I	109.307	126.593	2025-04-24	2025-05-12	24.04.2025 - 12.05.2025	36.9474	25.1579	16	19	37
116	Karunkuruvai	Heat stress Trial II	110.99	127.273	2025-06-01	2025-06-17	01.06.2025 - 17.06.2025	35.2941	25.7059	12	17	18
117	Karuthukar	Normal Trial I	88.6667	100.667	2024-09-04	2024-09-16	04.09.2024 - 16.09.2024	34.9231	24.6154	4	13	5
118	Karuthukar	Normal Trial II	84.3333	96	2024-09-12	2024-09-24	12.09.2024 - 24.09.2024	35.1538	25.0769	6	13	9
119	Karuthukar	Heat stress Trial I	114.157	125.36	2025-04-29	2025-05-10	29.04.2025 - 10.05.2025	36.9167	25	11	12	23
120	Karuthukar	Heat stress Trial II	106.14	118.993	2025-05-27	2025-06-09	27.05.2025 - 09.06.2025	35.7143	26.3571	10	14	16
121	Kochin samba	Normal Trial I	76.3333	90	2024-08-22	2024-09-05	22.08.2024 - 05.09.2024	35.5333	25.6667	10	15	12
122	Kochin samba	Normal Trial II	78.3333	93	2024-09-06	2024-09-21	06.09.2024 - 21.09.2024	34.9375	24.8125	5	16	7
123	Kochin samba	Heat stress Trial I	114.023	125.377	2025-04-29	2025-05-10	29.04.2025 - 10.05.2025	36.9167	25	11	12	23
124	Kochin samba	Heat stress Trial II	115.167	124.333	2025-06-05	2025-06-14	05.06.2025 - 14.06.2025	36.2	26.1	8	10	12
125	Kuliyadichan	Normal Trial I	97.3333	109.333	2024-09-12	2024-09-24	12.09.2024 - 24.09.2024	35.1538	25.0769	6	13	9
126	Kuliyadichan	Normal Trial II	89.6667	106.667	2024-09-18	2024-10-05	18.09.2024 - 05.10.2024	35.1111	24.5278	9	18	14
127	Kuliyadichan	Heat stress Trial I	109.59	127.037	2025-04-25	2025-05-12	25.04.2025 - 12.05.2025	36.8889	25.2222	15	18	34
128	Kuliyadichan	Heat stress Trial II	108.717	127.423	2025-05-30	2025-06-17	30.05.2025 - 17.06.2025	35.2105	25.8947	13	19	19
129	MPR 606	Normal Trial I	96.3333	109	2024-09-11	2024-09-24	11.09.2024 - 24.09.2024	35.1429	25.0714	6	14	9
130	MPR 606	Normal Trial II	94.6667	106.333	2024-09-23	2024-10-04	23.09.2024 - 04.10.2024	35.75	24.7083	8	12	13
131	MPR 606	Heat stress Trial I	77.7967	92.92	2025-03-24	2025-04-08	24.03.2025 - 08.04.2025	36.9375	22.75	15	16	31
132	MPR 606	Heat stress Trial II	107.16	125.183	2025-05-28	2025-06-15	28.05.2025 - 15.06.2025	35.4211	26.1579	13	19	19
133	MTU 1156	Normal Trial I	88.6667	98.3333	2024-09-04	2024-09-13	04.09.2024 - 13.09.2024	34.9	24	3	10	4
134	MTU 1156	Normal Trial II	88.6667	101.333	2024-09-17	2024-09-29	17.09.2024 - 29.09.2024	35.0769	25.0769	7	13	11
135	MTU 1156	Heat stress Trial I	101.947	110.863	2025-04-17	2025-04-26	17.04.2025 - 26.04.2025	37.5	25.7	10	10	25
136	MTU 1156	Heat stress Trial II	104.02	118.033	2025-05-25	2025-06-08	25.05.2025 - 08.06.2025	35.4667	26.4	9	15	15
137	Mani samba	Normal Trial I	79.6667	91.3333	2024-08-26	2024-09-06	26.08.2024 - 06.09.2024	35.4167	25	7	12	9
138	Mani samba	Normal Trial II	77.3333	86.3333	2024-09-05	2024-09-14	05.09.2024 - 14.09.2024	35	24.4	3	10	4
139	Mani samba	Heat stress Trial I	109.593	126.51	2025-04-25	2025-05-12	25.04.2025 - 12.05.2025	36.8889	25.2222	15	18	34
140	Mani samba	Heat stress Trial II	110.453	127.487	2025-05-31	2025-06-17	31.05.2025 - 17.06.2025	35.1667	25.8333	12	18	18
141	Milagu samba	Normal Trial I	94	107	2024-09-09	2024-09-22	09.09.2024 - 22.09.2024	34.7143	24.7857	4	14	5
142	Milagu samba	Normal Trial II	94.6667	107.667	2024-09-23	2024-10-06	23.09.2024 - 06.10.2024	35.5	24.3929	8	14	13
143	Milagu samba	Heat stress Trial I	110.17	125.627	2025-04-25	2025-05-11	25.04.2025 - 11.05.2025	37	25.1765	15	17	34
144	Milagu samba	Heat stress Trial II	109.913	126.353	2025-05-31	2025-06-16	31.05.2025 - 16.06.2025	35.3529	25.9412	12	17	18
145	Mysore malli	Normal Trial I	104.667	117	2024-09-20	2024-10-02	20.09.2024 - 02.10.2024	35	25.0769	6	13	10
146	Mysore malli	Normal Trial II	73	86	2024-09-01	2024-09-14	01.09.2024 - 14.09.2024	35	24.6429	5	14	6
147	Mysore malli	Heat stress Trial I	88.4167	100.587	2025-04-03	2025-04-16	03.04.2025 - 16.04.2025	36.7143	24.3571	12	14	24
148	Mysore malli	Heat stress Trial II	88.39	97.45	2025-05-09	2025-05-18	09.05.2025 - 18.05.2025	36.9	26.65	8	10	20
149	NLR 3238	Normal Trial I	87	98	2024-09-02	2024-09-13	02.09.2024 - 13.09.2024	35	24.4167	4	12	5
150	NLR 3238	Normal Trial II	84.6667	94	2024-09-13	2024-09-22	13.09.2024 - 22.09.2024	34.7	24.7	3	10	4
151	NLR 3238	Heat stress Trial I	95.9733	107.107	2025-04-11	2025-04-22	11.04.2025 - 22.04.2025	37.25	25.9167	11	12	27
152	NLR 3238	Heat stress Trial II	94.2067	102.12	2025-05-15	2025-05-23	15.05.2025 - 23.05.2025	35.8889	27.2222	5	9	15
153	Nagina 22	Normal Trial I	66.3333	78.3333	2024-08-12	2024-08-24	12.08.2024 - 24.08.2024	35.4615	26.6154	6	13	8
154	Nagina 22	Normal Trial II	65.6667	75.6667	2024-08-25	2024-09-04	25.08.2024 - 04.09.2024	35.2727	25.5455	6	11	7
155	Nagina 22	Heat stress Trial I	69.73	79.1967	2025-03-16	2025-03-25	16.03.2025 - 25.03.2025	36.3	23.1	8	10	13
156	Nagina 22	Heat stress Trial II	75.1167	85.2233	2025-04-26	2025-05-06	26.04.2025 - 06.05.2025	36.7273	24.5455	9	11	19
157	Nattu basmati	Normal Trial I	84.6667	95.3333	2024-08-31	2024-09-10	31.08.2024 - 10.09.2024	34.9091	24.4545	4	11	5
158	Nattu basmati	Normal Trial II	87	95	2024-09-15	2024-09-23	15.09.2024 - 23.09.2024	35	24.7778	4	9	6
159	Nattu basmati	Heat stress Trial I	96.2133	112.397	2025-04-11	2025-04-27	11.04.2025 - 27.04.2025	37.3529	25.7059	16	17	40
160	Nattu basmati	Heat stress Trial II	95.1233	108.99	2025-05-16	2025-05-30	16.05.2025 - 30.05.2025	35.0667	27.1333	6	15	14
161	Navara	Normal Trial I	82.6667	94	2024-08-29	2024-09-09	29.08.2024 - 09.09.2024	34.9167	24.6667	5	12	6
162	Navara	Normal Trial II	81.6667	93	2024-09-10	2024-09-21	10.09.2024 - 21.09.2024	35	25	4	12	5
163	Navara	Heat stress Trial I	97.1633	105.3	2025-04-12	2025-04-20	12.04.2025 - 20.04.2025	37	25.4444	8	9	18
164	Navara	Heat stress Trial II	91.3167	101.543	2025-05-12	2025-05-23	12.05.2025 - 23.05.2025	35.9167	26.875	6	12	19
165	Nei Kichadi	Heat stress Trial I	109.59	127.14	2025-04-25	2025-05-12	25.04.2025 - 12.05.2025	36.8889	25.2222	15	18	34
166	Nei Kichadi	Normal Trial I	80.6667	91.3333	2024-08-27	2024-09-06	27.08.2024 - 06.09.2024	35.4545	24.8182	7	11	9
167	Nei Kichadi	Normal Trial II	82.3333	94	2024-09-10	2024-09-22	10.09.2024 - 22.09.2024	34.8462	24.7692	4	13	5
168	Nei Kichadi	Heat stress Trial II	108.793	126.483	2025-05-30	2025-06-16	30.05.2025 - 16.06.2025	35.3889	26	13	18	19
169	Ottukichadi	Normal Trial I	81.6667	96	2024-08-28	2024-09-11	28.08.2024 - 11.09.2024	35	24.6667	6	15	7
170	Ottukichadi	Normal Trial II	82.3333	95	2024-09-10	2024-09-23	10.09.2024 - 23.09.2024	35	24.8571	5	14	7
171	Ottukichadi	Heat stress Trial I	61.3967	83.6933	2025-03-07	2025-03-30	07.03.2025 - 30.03.2025	36.75	22.2083	22	24	42
172	Ottukichadi	Heat stress Trial II	84.7433	92.7967	2025-05-06	2025-05-14	06.05.2025 - 14.05.2025	36.8889	25.8333	7	9	18
173	PR 128	Normal Trial I	84.6667	97	2024-08-31	2024-09-12	31.08.2024 - 12.09.2024	35	24.6154	5	13	6
174	PR 128	Normal Trial II	89	98	2024-09-17	2024-09-26	17.09.2024 - 26.09.2024	35.1	24.8	5	10	8
175	PR 128	Heat stress Trial I	105.517	110.623	2025-04-21	2025-04-26	21.04.2025 - 26.04.2025	37.6667	25.6667	6	6	16
176	PR 128	Heat stress Trial II	102.203	113.407	2025-05-23	2025-06-03	23.05.2025 - 03.06.2025	34.9167	26.75	5	12	7
177	PR 47	Normal Trial I	88.3333	100	2024-09-03	2024-09-15	03.09.2024 - 15.09.2024	34.9231	24.6923	4	13	5
178	PR 47	Normal Trial II	85	99	2024-09-13	2024-09-27	13.09.2024 - 27.09.2024	35.1333	25.2	7	15	10
179	PR 47	Heat stress Trial I	90.8467	99.7733	2025-04-06	2025-04-15	06.04.2025 - 15.04.2025	36.9	25.1	8	10	19
180	PR 47	Heat stress Trial II	94.2767	101.6	2025-05-15	2025-05-23	15.05.2025 - 23.05.2025	35.8889	27.2222	5	9	15
181	Padu 101	Normal Trial I	99	111	2024-09-14	2024-09-26	14.09.2024 - 26.09.2024	35.0769	25.2308	6	13	9
182	Padu 101	Normal Trial II	99	110.667	2024-09-27	2024-10-09	27.09.2024 - 09.10.2024	35.0769	23.6538	5	13	8
183	Padu 101	Heat stress Trial I	108.273	124.987	2025-04-23	2025-05-10	23.04.2025 - 10.05.2025	37	24.9444	16	18	36
184	Padu 101	Heat stress Trial II	108.7	123.207	2025-05-30	2025-06-13	30.05.2025 - 13.06.2025	36.0667	26.2	12	15	18
185	Pal kudai vazhai	Normal Trial I	96	111	2024-09-11	2024-09-26	11.09.2024 - 26.09.2024	35.125	25.125	7	16	10
186	Pal kudai vazhai	Normal Trial II	97	113	2024-09-25	2024-10-11	25.09.2024 - 11.10.2024	35.0588	23.6765	7	17	10
187	Pal kudai vazhai	Heat stress Trial I	107.39	118.38	2025-04-22	2025-05-03	22.04.2025 - 03.05.2025	37.0833	24.8333	11	12	25
188	Pal kudai vazhai	Heat stress Trial II	107.953	118.047	2025-05-29	2025-06-08	29.05.2025 - 08.06.2025	36.0909	26	9	11	15
189	Polinel	Normal Trial I	92.6667	103.667	2024-09-08	2024-09-19	08.09.2024 - 19.09.2024	35.1667	24.75	4	12	5
190	Polinel	Normal Trial II	94.6667	106.667	2024-09-23	2024-10-05	23.09.2024 - 05.10.2024	35.5385	24.7308	8	13	13
191	Polinel	Heat stress Trial I	114.97	126.317	2025-04-30	2025-05-11	30.04.2025 - 11.05.2025	37	25.1667	11	12	24
192	Polinel	Heat stress Trial II	116.04	126.107	2025-06-06	2025-06-16	06.06.2025 - 16.06.2025	35	25.9091	7	11	10
193	Poongar	Normal Trial I	98.6667	110	2024-09-14	2024-09-25	14.09.2024 - 25.09.2024	35.1667	25.3333	6	12	9
194	Poongar	Normal Trial II	94.6667	108.667	2024-09-23	2024-10-07	23.09.2024 - 07.10.2024	35.4667	24.3	8	15	13
195	Poongar	Heat stress Trial I	98.5267	103.473	2025-04-14	2025-04-18	14.04.2025 - 18.04.2025	36	24.8	4	5	5
196	Poongar	Heat stress Trial II	97.63	107.73	2025-05-19	2025-05-29	19.05.2025 - 29.05.2025	34.3636	27.0909	2	11	6
197	RNR 15048	Normal Trial I	95	108	2024-09-10	2024-09-23	10.09.2024 - 23.09.2024	35	24.8571	5	14	7
198	RNR 15048	Normal Trial II	88.3333	96.6667	2024-09-16	2024-09-25	16.09.2024 - 25.09.2024	35.3	25	6	10	9
199	RNR 15048	Heat stress Trial I	90.3233	96.9167	2025-04-05	2025-04-12	05.04.2025 - 12.04.2025	36.875	24.75	7	8	15
200	RNR 15048	Heat stress Trial II	96.1167	104.387	2025-05-17	2025-05-25	17.05.2025 - 25.05.2025	35.2222	27	4	9	10
201	Rakthasali	Normal Trial I	84	96.6667	2024-08-30	2024-09-12	30.08.2024 - 12.09.2024	34.9286	24.7857	5	14	6
202	Rakthasali	Normal Trial II	85.6667	95.3333	2024-09-14	2024-09-23	14.09.2024 - 23.09.2024	34.9	25	4	10	6
203	Rakthasali	Heat stress Trial I	88.98	99.2033	2025-04-04	2025-04-14	04.04.2025 - 14.04.2025	37	24.6364	10	11	22
204	Rakthasali	Heat stress Trial II	81.6133	91.6267	2025-05-03	2025-05-13	03.05.2025 - 13.05.2025	36.4545	25.1364	8	11	17
205	Ramakali	Normal Trial I	79.3333	93.6667	2024-08-25	2024-09-09	25.08.2024 - 09.09.2024	35.1875	25	8	16	10
206	Ramakali	Normal Trial II	78.3333	93.3333	2024-09-06	2024-09-21	06.09.2024 - 21.09.2024	34.9375	24.8125	5	16	7
207	Ramakali	Heat stress Trial I	91.2067	103.49	2025-04-06	2025-04-18	06.04.2025 - 18.04.2025	36.7692	25.1538	11	13	23
208	Ramakali	Heat stress Trial II	88.9967	98.4267	2025-05-10	2025-05-19	10.05.2025 - 19.05.2025	36.5	26.65	7	10	18
209	Sahbhagi Dhan	Normal Trial I	82.3333	94.3333	2024-08-28	2024-09-09	28.08.2024 - 09.09.2024	35	24.6923	6	13	7
210	Sahbhagi Dhan	Normal Trial II	86.3333	96.6667	2024-09-14	2024-09-25	14.09.2024 - 25.09.2024	35.1667	25.3333	6	12	9
211	Sahbhagi Dhan	Heat stress Trial I	101.647	112.947	2025-04-17	2025-04-28	17.04.2025 - 28.04.2025	37.25	25.5	11	12	27
212	Sahbhagi Dhan	Heat stress Trial II	99.2733	113.887	2025-05-20	2025-06-04	20.05.2025 - 04.06.2025	35	26.8125	7	16	13
213	Sivan samba	Normal Trial I	102	113.667	2024-09-17	2024-09-29	17.09.2024 - 29.09.2024	35.0769	25.0769	7	13	11
214	Sivan samba	Normal Trial II	100.333	112.667	2024-09-28	2024-10-11	28.09.2024 - 11.10.2024	35	23.1786	5	14	8
215	Sivan samba	Heat stress Trial I	107.457	133.88	2025-04-22	2025-05-19	22.04.2025 - 19.05.2025	36.8214	25.5179	23	28	54
216	Sivan samba	Heat stress Trial II	92.9467	128.003	2025-05-14	2025-06-18	14.05.2025 - 18.06.2025	35.1944	26.4167	20	36	39
217	Sivapukavuni	Normal Trial I	89.3333	99.6667	2024-09-04	2024-09-15	04.09.2024 - 15.09.2024	34.8333	24.5	3	12	4
218	Sivapukavuni	Normal Trial II	88	100	2024-09-16	2024-09-28	16.09.2024 - 28.09.2024	35	25.1538	7	13	10
219	Sivapukavuni	Heat stress Trial I	113.17	126.11	2025-04-28	2025-05-11	28.04.2025 - 11.05.2025	36.7857	24.9286	12	14	25
220	Sivapukavuni	Heat stress Trial II	106.023	122.123	2025-05-27	2025-06-12	27.05.2025 - 12.06.2025	35.6471	26.3529	11	17	17
221	TKM 13	Normal Trial I	86.3333	101	2024-09-01	2024-09-16	01.09.2024 - 16.09.2024	35.0625	24.875	6	16	7
222	TKM 13	Normal Trial II	87	98	2024-09-15	2024-09-26	15.09.2024 - 26.09.2024	35.1667	25.0833	6	12	9
223	TKM 13	Heat stress Trial I	95.9633	110.073	2025-04-11	2025-04-25	11.04.2025 - 25.04.2025	37.3333	25.6667	14	15	35
224	TKM 13	Heat stress Trial II	93.8867	104.033	2025-05-15	2025-05-25	15.05.2025 - 25.05.2025	35.7273	27.0909	6	11	16
225	TKM 15	Normal Trial I	83.3333	94.6667	2024-08-29	2024-09-10	29.08.2024 - 10.09.2024	34.9231	24.6154	5	13	6
226	TKM 15	Normal Trial II	79	90.3333	2024-09-07	2024-09-18	07.09.2024 - 18.09.2024	35	24.75	3	12	4
227	TKM 15	Heat stress Trial I	89.55	98.21	2025-04-05	2025-04-13	05.04.2025 - 13.04.2025	37.1111	25	8	9	19
228	TKM 15	Heat stress Trial II	87.5267	95.36	2025-05-09	2025-05-16	09.05.2025 - 16.05.2025	36.875	26.5625	6	8	16
229	TKM 9	Normal Trial I	87.3333	97.6667	2024-09-02	2024-09-13	02.09.2024 - 13.09.2024	35	24.4167	4	12	5
230	TKM 9	Normal Trial II	86.6667	95.6667	2024-09-15	2024-09-24	15.09.2024 - 24.09.2024	35.2	25	5	10	8
231	TKM 9	Heat stress Trial I	96.54	107.983	2025-04-12	2025-04-23	12.04.2025 - 23.04.2025	37	25.5	11	12	24
232	TKM 9	Heat stress Trial II	91.8	104.017	2025-05-13	2025-05-25	13.05.2025 - 25.05.2025	35.8462	26.8846	7	13	20
233	TPS 5	Normal Trial I	86	96.6667	2024-09-01	2024-09-12	01.09.2024 - 12.09.2024	35.0833	24.5833	5	12	6
234	TPS 5	Normal Trial II	78.6667	87.3333	2024-09-07	2024-09-15	07.09.2024 - 15.09.2024	34.6667	24.8889	1	9	1
235	TPS 5	Heat stress Trial I	102.787	116.687	2025-04-18	2025-05-02	18.04.2025 - 02.05.2025	37.2667	25.4	14	15	34
236	TPS 5	Heat stress Trial II	95.7567	103.89	2025-05-17	2025-05-25	17.05.2025 - 25.05.2025	35.2222	27	4	9	10
237	TRY 1	Normal Trial I	95.6667	107.667	2024-09-11	2024-09-23	11.09.2024 - 23.09.2024	35	24.9231	5	13	7
238	TRY 1	Normal Trial II	88.3333	97.6667	2024-09-16	2024-09-26	16.09.2024 - 26.09.2024	35.1818	24.9091	6	11	9
239	TRY 1	Heat stress Trial I	97.9533	105.24	2025-04-13	2025-04-20	13.04.2025 - 20.04.2025	36.875	25.375	7	8	15
240	TRY 1	Heat stress Trial II	93.0967	102.873	2025-05-14	2025-05-24	14.05.2025 - 24.05.2025	36.1818	27.0909	7	11	20
241	TRY 5	Normal Trial I	85.6667	97.3333	2024-09-01	2024-09-12	01.09.2024 - 12.09.2024	35.0833	24.5833	5	12	6
242	TRY 5	Normal Trial II	87.3333	98	2024-09-15	2024-09-26	15.09.2024 - 26.09.2024	35.1667	25.0833	6	12	9
243	TRY 5	Heat stress Trial I	98.46	111.78	2025-04-13	2025-04-27	13.04.2025 - 27.04.2025	37.2	25.5333	14	15	33
244	TRY 5	Heat stress Trial II	97.6333	111.947	2025-05-19	2025-06-02	19.05.2025 - 02.06.2025	34.6667	26.9333	5	15	10
245	Thooyamalli	Normal Trial I	77.3333	91.6667	2024-08-23	2024-09-07	23.08.2024 - 07.09.2024	35.5	25.375	10	16	13
246	Thooyamalli	Normal Trial II	82.6667	94.6667	2024-09-11	2024-09-23	11.09.2024 - 23.09.2024	35	24.9231	5	13	7
247	Thooyamalli	Heat stress Trial I	112.717	129.11	2025-04-28	2025-05-14	28.04.2025 - 14.05.2025	36.6471	25.0882	13	17	29
248	Thooyamalli	Heat stress Trial II	109.79	126.4	2025-05-31	2025-06-16	31.05.2025 - 16.06.2025	35.3529	25.9412	12	17	18
249	Tulasi vasanai seeraga samba	Normal Trial I	81.6667	94.6667	2024-08-28	2024-09-10	28.08.2024 - 10.09.2024	35	24.6429	6	14	7
250	Tulasi vasanai seeraga samba	Normal Trial II	62.3333	76	2024-08-21	2024-09-04	21.08.2024 - 04.09.2024	35.4667	25.8	9	15	11
251	Tulasi vasanai seeraga samba	Heat stress Trial I	108.91	121.347	2025-04-24	2025-05-06	24.04.2025 - 06.05.2025	37	24.6923	11	13	26
252	Tulasi vasanai seeraga samba	Heat stress Trial II	107.517	120.933	2025-05-29	2025-06-11	29.05.2025 - 11.06.2025	36	26	11	14	17
253	Vadakathi samba	Normal Trial I	73.3333	85.3333	2024-08-19	2024-08-31	19.08.2024 - 31.08.2024	35.6154	26.0769	8	13	11
254	Vadakathi samba	Normal Trial II	72.3333	86.3333	2024-08-31	2024-09-14	31.08.2024 - 14.09.2024	34.9333	24.6667	5	15	6
255	Vadakathi samba	Heat stress Trial I	115.127	125.877	2025-04-30	2025-05-11	30.04.2025 - 11.05.2025	37	25.1667	11	12	24
256	Vadakathi samba	Heat stress Trial II	109.667	124.08	2025-05-31	2025-06-14	31.05.2025 - 14.06.2025	36.0667	26.1333	12	15	18
257	Vaigunda red	Normal Trial I	83	95	2024-08-29	2024-09-10	29.08.2024 - 10.09.2024	34.9231	24.6154	5	13	6
258	Vaigunda red	Normal Trial II	83.3333	96	2024-09-11	2024-09-24	11.09.2024 - 24.09.2024	35.1429	25.0714	6	14	9
259	Vaigunda red	Heat stress Trial I	113.073	126.88	2025-04-28	2025-05-12	28.04.2025 - 12.05.2025	36.6667	25	12	15	25
260	Vaigunda red	Heat stress Trial II	112.615	124.115	2025-06-03	2025-06-14	03.06.2025 - 14.06.2025	36.25	26.0833	10	12	15
261	Vallan samba	Normal Trial I	85.6667	96.3333	2024-09-01	2024-09-11	01.09.2024 - 11.09.2024	35	24.4545	4	11	5
262	Vallan samba	Normal Trial II	86	92.6667	2024-09-14	2024-09-21	14.09.2024 - 21.09.2024	34.875	25.25	3	8	4
263	Vallan samba	Heat stress Trial I	109.78	127.607	2025-04-25	2025-05-13	25.04.2025 - 13.05.2025	36.7368	25.1842	15	19	34
264	Vallan samba	Heat stress Trial II	106.547	121.193	2025-05-28	2025-06-11	28.05.2025 - 11.06.2025	35.8	26.1333	11	15	17
265	Vandana	Normal Trial I	88.6667	99.3333	2024-09-04	2024-09-14	04.09.2024 - 14.09.2024	34.8182	24.2727	3	11	4
266	Vandana	Normal Trial II	95.6667	110.667	2024-09-24	2024-10-09	24.09.2024 - 09.10.2024	35.1875	24.0938	7	16	11
267	Vandana	Heat stress Trial I	99.3333	109.207	2025-04-14	2025-04-24	14.04.2025 - 24.04.2025	36.8182	25.1818	10	11	20
268	Vandana	Heat stress Trial II	95.8133	104.643	2025-05-17	2025-05-26	17.05.2025 - 26.05.2025	35.1	27	4	10	10
269	Vasanai seeraga samba	Normal Trial I	86	96	2024-09-01	2024-09-11	01.09.2024 - 11.09.2024	35	24.4545	4	11	5
270	Vasanai seeraga samba	Normal Trial II	82.3333	94	2024-09-10	2024-09-22	10.09.2024 - 22.09.2024	34.8462	24.7692	4	13	5
271	Vasanai seeraga samba	Heat stress Trial I	92.6567	105.64	2025-04-08	2025-04-21	08.04.2025 - 21.04.2025	37.2143	25.7857	13	14	31
272	Vasanai seeraga samba	Heat stress Trial II	91.4667	104.7	2025-05-12	2025-05-26	12.05.2025 - 26.05.2025	35.6667	26.8333	7	15	20
273	Vellai kudai vazhai	Normal Trial I	73.3333	86	2024-08-19	2024-09-01	19.08.2024 - 01.09.2024	35.6429	26	9	14	12
274	Vellai kudai vazhai	Normal Trial II	76	85.6667	2024-09-04	2024-09-14	04.09.2024 - 14.09.2024	34.8182	24.2727	3	11	4
275	Vellai kudai vazhai	Heat stress Trial I	114.59	127.277	2025-04-30	2025-05-12	30.04.2025 - 12.05.2025	36.8462	25.2308	11	13	24
276	Vellai kudai vazhai	Heat stress Trial II	109.923	120.54	2025-05-31	2025-06-11	31.05.2025 - 11.06.2025	36.1667	25.9167	10	12	16
277	adukkan	Normal Trial I	86.3333	98.3333	2024-09-01	2024-09-13	01.09.2024 - 13.09.2024	35.0769	24.4615	5	13	6
278	adukkan	Normal Trial II	83.3333	94	2024-09-11	2024-09-22	11.09.2024 - 22.09.2024	34.8333	24.8333	4	12	5
279	adukkan	Heat stress Trial I	111.793	126.293	2025-04-27	2025-05-11	27.04.2025 - 11.05.2025	36.8	25	13	15	27
280	adukkan	Heat stress Trial II	109.53	122.643	2025-05-31	2025-06-13	31.05.2025 - 13.06.2025	36.0714	26.1429	11	14	17
281	annai komban	Normal Trial I	76	89	2024-08-22	2024-09-04	22.08.2024 - 04.09.2024	35.5	25.9286	9	14	11
282	annai komban	Normal Trial II	73.3333	86.6667	2024-09-01	2024-09-15	01.09.2024 - 15.09.2024	35	24.8	5	15	6
283	annai komban	Heat stress Trial I	109.573	128.937	2025-04-25	2025-05-14	25.04.2025 - 14.05.2025	36.85	25.275	16	20	38
284	annai komban	Heat stress Trial II	100.03	114.547	2025-05-21	2025-06-05	21.05.2025 - 05.06.2025	35.4375	26.6875	8	16	15
285	kamban samba	Normal Trial I	88.6667	101.333	2024-09-04	2024-09-16	04.09.2024 - 16.09.2024	34.9231	24.6154	4	13	5
286	kamban samba	Normal Trial II	91.3333	100.333	2024-09-19	2024-09-28	19.09.2024 - 28.09.2024	34.7	25.4	5	10	7
287	kamban samba	Heat stress Trial I	103.427	113.58	2025-04-18	2025-04-29	18.04.2025 - 29.04.2025	37.25	25.4167	11	12	27
288	kamban samba	Heat stress Trial II	100.037	107.473	2025-05-21	2025-05-28	21.05.2025 - 28.05.2025	35.125	27.25	2	8	6
289	kattuyanam	Normal Trial I	83	96.3333	2024-08-29	2024-09-11	29.08.2024 - 11.09.2024	34.9286	24.6429	5	14	6
290	kattuyanam	Normal Trial II	83.3333	95.6667	2024-09-11	2024-09-24	11.09.2024 - 24.09.2024	35.1429	25.0714	6	14	9
291	kattuyanam	Heat stress Trial I	100.75	109.373	2025-04-16	2025-04-24	16.04.2025 - 24.04.2025	37.1111	25.4444	9	9	19
292	kattuyanam	Heat stress Trial II	98.1567	106.977	2025-05-19	2025-05-28	19.05.2025 - 28.05.2025	34.4	27.2	2	10	6
293	kuthiraivalli samba	Normal Trial I	107	118.333	2024-09-22	2024-10-03	22.09.2024 - 03.10.2024	35.5	24.5833	7	12	12
294	kuthiraivalli samba	Normal Trial II	103.667	116.333	2024-10-02	2024-10-14	02.10.2024 - 14.10.2024	35.3846	21.9615	7	13	10
295	kuthiraivalli samba	Heat stress Trial I	109.3	127.577	2025-04-24	2025-05-13	24.04.2025 - 13.05.2025	36.8	25.125	16	20	37
296	kuthiraivalli samba	Heat stress Trial II	110.34	126.26	2025-05-31	2025-06-16	31.05.2025 - 16.06.2025	35.3529	25.9412	12	17	18
297	sathayu	Normal Trial I	95.6667	108.333	2024-09-11	2024-09-23	11.09.2024 - 23.09.2024	35	24.9231	5	13	7
298	sathayu	Normal Trial II	94	111	2024-09-22	2024-10-09	22.09.2024 - 09.10.2024	35.1667	24.0833	8	18	13
299	sathayu	Heat stress Trial I	111.723	123.873	2025-04-27	2025-05-09	27.04.2025 - 09.05.2025	36.7692	24.7692	11	13	23
300	sathayu	Heat stress Trial II	114.05	125.18	2025-06-04	2025-06-15	04.06.2025 - 15.06.2025	35.5833	25.9167	9	12	13
301	semballai	Normal Trial I	87.6667	99.3333	2024-09-03	2024-09-14	03.09.2024 - 14.09.2024	34.9167	24.5	4	12	5
302	semballai	Normal Trial II	85.3333	96.6667	2024-09-13	2024-09-25	13.09.2024 - 25.09.2024	35.1538	25.1538	6	13	9
303	semballai	Heat stress Trial I	108.78	118.703	2025-04-24	2025-05-04	24.04.2025 - 04.05.2025	37	24.8182	9	11	22
304	semballai	Heat stress Trial II	111.92	124.257	2025-06-02	2025-06-14	02.06.2025 - 14.06.2025	36.3077	25.9231	11	13	17
305	sembuli samba	Normal Trial I	94.3333	106.667	2024-09-09	2024-09-22	09.09.2024 - 22.09.2024	34.7143	24.7857	4	14	5
306	sembuli samba	Normal Trial II	88	108	2024-09-16	2024-10-06	16.09.2024 - 06.10.2024	35.2381	24.3571	11	21	17
307	sembuli samba	Heat stress Trial I	95.9067	133.63	2025-04-11	2025-05-19	11.04.2025 - 19.05.2025	36.9487	25.6282	33	39	79
308	sembuli samba	Heat stress Trial II	108.703	117.083	2025-05-30	2025-06-07	30.05.2025 - 07.06.2025	36.2222	25.8889	8	9	13
309	vaigunda white	Normal Trial I	79	92	2024-08-25	2024-09-07	25.08.2024 - 07.09.2024	35.3571	25.1429	8	14	10
310	vaigunda white	Normal Trial II	84.3333	93	2024-09-12	2024-09-21	12.09.2024 - 21.09.2024	35	25.1	4	10	5
311	vaigunda white	Heat stress Trial I	88.9133	103.143	2025-04-04	2025-04-18	04.04.2025 - 18.04.2025	36.7333	24.7333	13	15	26
312	vaigunda white	Heat stress Trial II	89.9833	103.25	2025-05-11	2025-05-24	11.05.2025 - 24.05.2025	36	26.75	8	14	22
313	varakal	Normal Trial I	82	95.3333	2024-08-28	2024-09-10	28.08.2024 - 10.09.2024	35	24.6429	6	14	7
314	varakal	Normal Trial II	82.6667	94	2024-09-11	2024-09-22	11.09.2024 - 22.09.2024	34.8333	24.8333	4	12	5
315	varakal	Heat stress Trial I	101.393	112.383	2025-04-16	2025-04-27	16.04.2025 - 27.04.2025	37.3333	25.6667	12	12	28
316	varakal	Heat stress Trial II	101.293	113.157	2025-05-22	2025-06-03	22.05.2025 - 03.06.2025	34.9231	26.7692	5	13	7
317	white ponni	Normal Trial I	91.6667	106.333	2024-09-07	2024-09-21	07.09.2024 - 21.09.2024	34.8	24.8	4	15	5
318	white ponni	Normal Trial II	93	106.667	2024-09-21	2024-10-05	21.09.2024 - 05.10.2024	35.2667	24.5667	8	15	13
319	white ponni	Heat stress Trial I	95.6133	115.297	2025-04-11	2025-04-30	11.04.2025 - 30.04.2025	37.15	25.5	18	20	43
320	white ponni	Heat stress Trial II	93.0633	114.66	2025-05-14	2025-06-05	14.05.2025 - 05.06.2025	35.6087	26.8261	13	23	29
